# Supplementary material for: β-Cyclodextrin Catalyzed, One-Pot Multicomponent Synthesis and Antimicrobial Potential of N-Aminopolyhydroquinoline Derivatives
Source: Molecules. 2024 Sep 30;29(19):4655. doi: 10.3390/molecules29194655 (PMC11477876; doi:10.3390/molecules29194655)
Supplement: Supplementary file 1 [file molecules-29-04655-s001.zip]

Archive with 1 entries (1 files):
- molecules-3177077-supplementary.pdf
